# Supplementary material for: In vitro and in silico evaluations of actinomycin X2and actinomycin D as potent anti-tuberculosis agents
Source: PeerJ. 2023 Mar 8;11:e14502. doi: 10.7717/peerj.14502 (PMC10022501; doi:10.7717/peerj.14502)
Supplement: Supplemental Information 3 [file peerj-11-14502-s003.xls]

## Sheet: Raw data for M.tubercle H37Rv 
	Anti-TB MIC Screening of Compounds from India
	2 Samples received from Kamal Ahmad Qureshi (India)
	Test Date: 01/31/2021
	Assays : MIC MABA
	Strain: M.tubercle H37Rv
	Test Concentration: 50 --- 0.1 ug/ml
	ITR Code	Sample ID	MW	Amount	Stock (mg/ml)	MABA MIC (ug/ml)
						Method-1	Method-2	Mean	SD	Mean±SD
	K1	K1 (Actinomycin X2)	1269.621 [M+H]+	5.5	DMSO	2.58627	2.6883	2.63729	0.0721475	2.64 ± 0.07
	K2	K2 (Actinomycin D)	1255.641 [M+H]+	5.3	DMSO	1.96757	1.63004	1.7988	0.238666	1.80 ± 0.24
							MIC (uM)
	RMP	Rifampin					0.0203525
	INH	Isoniazid					0.458698			MIC of Act-x2
	LIZ	Linezolid					0.922792			Method-1	Method-2
	MOX	Moxifloxacin					0.191414		N1	2.57	2.71
	PA824	Antituberculosis					0.197684		N2	2.62	2.68
	TMC207	Antituberculosis					0.0139822		N3	2.59	2.69	Mean	SD	Mean±SD
									Mean	2.59333	2.69333	2.64333	0.0707107	2.64 ± 0.07
										MIC of Act-D
										Method-1	Method-2
									N1	1.99	1.62
									N2	1.95	1.62
									N3	1.96757	1.65	Mean	SD	Mean±SD
									Mean	1.96919	1.63	1.79959	0.239842	1.80 ± 0.07
